# Supplementary material for: Metabolites and Lipoproteins May Predict the Severity of Early Acute Pancreatitis in a South African Cohort
Source: Biomedicines. 2024 Oct 23;12(11):2431. doi: 10.3390/biomedicines12112431 (PMC11592248; doi:10.3390/biomedicines12112431)
Supplement: Supplementary file 1 [file biomedicines-12-02431-s001.zip]

Archive with 1 entries (1 files):
- biomedicines-3209001-supplementary.pdf
